# Supplementary material for: In Utero HIV Exposure and the Early Nutritional Environment Influence Infant Neurodevelopment: Findings from an Evidenced Review and Meta-Analysis
Source: Nutrients. 2020 Nov 2;12(11):3375. doi: 10.3390/nu12113375 (PMC7692402; doi:10.3390/nu12113375)
Supplement: Supplementary file 1 [file nutrients-12-03375-s001.zip]

Archive with 5 entries (4 files):
- HIV neuro nutrition review Nutrients Supplementary files final PDF/
- HIV neuro nutrition review Nutrients Supplementary files final PDF/supplmentary figures HIV neuro nutrition review ms v4 Nutrients.pdf
- __MACOSX/HIV neuro nutrition review Nutrients Supplementary files final PDF/._supplmentary figures HIV neuro nutrition review ms v4 Nutrients.pdf
- HIV neuro nutrition review Nutrients Supplementary files final PDF/supplementary Tables HIV neuro nutrition review ms v6 Nutrients.pdf
- __MACOSX/HIV neuro nutrition review Nutrients Supplementary files final PDF/._supplementary Tables HIV neuro nutrition review ms v6 Nutrients.pdf
